# Supplementary material for: Ethical and Practical Considerations of Physicians and Nurses on Integrating Artificial Intelligence in Clinical Practices in Saudi Arabia: A Cross-Sectional Study
Source: Nurs Rep. 2025 Aug 25;15(9):309. doi: 10.3390/nursrep15090309 (PMC12472769; doi:10.3390/nursrep15090309)
Supplement: Supplementary file 1 [file nursrep-15-00309-s001.zip]

Archive with 1 entries (1 files):
- nursrep-3739488-supplementary.pdf
